# Supplementary material for: Dataset from PPG wireless sensor for activity monitoring
Source: Data Brief. 2019 Dec 23;29:105044. doi: 10.1016/j.dib.2019.105044 (PMC6971339; doi:10.1016/j.dib.2019.105044)
Supplement: Multimedia component 1 [file mmc1.zip]

Archive with 218 entries (210 files):
- PPG_ACC_dataset/
- PPG_ACC_dataset/S1/
- PPG_ACC_dataset/S1/rest1_acc.mat
- PPG_ACC_dataset/S1/rest1_ppg.mat
- PPG_ACC_dataset/S1/rest2_acc.mat
- PPG_ACC_dataset/S1/rest2_ppg.mat
- PPG_ACC_dataset/S1/rest3_acc.mat
- PPG_ACC_dataset/S1/rest3_ppg.mat
- PPG_ACC_dataset/S1/rest4_acc.mat
- PPG_ACC_dataset/S1/rest4_ppg.mat
- PPG_ACC_dataset/S1/rest5_acc.mat
- PPG_ACC_dataset/S1/rest5_ppg.mat
- PPG_ACC_dataset/S1/squat1_acc.mat
- PPG_ACC_dataset/S1/squat1_ppg.mat
- PPG_ACC_dataset/S1/squat2_acc.mat
- PPG_ACC_dataset/S1/squat2_ppg.mat
- PPG_ACC_dataset/S1/squat3_acc.mat
- PPG_ACC_dataset/S1/squat3_ppg.mat
- PPG_ACC_dataset/S1/squat4_acc.mat
- PPG_ACC_dataset/S1/squat4_ppg.mat
- PPG_ACC_dataset/S1/squat5_acc.mat
- PPG_ACC_dataset/S1/squat5_ppg.mat
- PPG_ACC_dataset/S1/step1_acc.mat
- PPG_ACC_dataset/S1/step1_ppg.mat
- PPG_ACC_dataset/S1/step2_acc.mat
- PPG_ACC_dataset/S1/step2_ppg.mat
- PPG_ACC_dataset/S1/step3_acc.mat
- PPG_ACC_dataset/S1/step3_ppg.mat
- PPG_ACC_dataset/S1/step4_acc.mat
- PPG_ACC_dataset/S1/step4_ppg.mat
- PPG_ACC_dataset/S1/step5_acc.mat
- PPG_ACC_dataset/S1/step5_ppg.mat
- PPG_ACC_dataset/S2/
- PPG_ACC_dataset/S2/rest1_acc.mat
- PPG_ACC_dataset/S2/rest1_ppg.mat
- PPG_ACC_dataset/S2/rest2_acc.mat
- PPG_ACC_dataset/S2/rest2_ppg.mat
- PPG_ACC_dataset/S2/rest3_acc.mat
- PPG_ACC_dataset/S2/rest3_ppg.mat
- PPG_ACC_dataset/S2/rest4_acc.mat
- PPG_ACC_dataset/S2/rest4_ppg.mat
- PPG_ACC_dataset/S2/rest5_acc.mat
- PPG_ACC_dataset/S2/rest5_ppg.mat
- PPG_ACC_dataset/S2/squat1_acc.mat
- PPG_ACC_dataset/S2/squat1_ppg.mat
- PPG_ACC_dataset/S2/squat2_acc.mat
- PPG_ACC_dataset/S2/squat2_ppg.mat
- PPG_ACC_dataset/S2/squat3_acc.mat
- PPG_ACC_dataset/S2/squat3_ppg.mat
- PPG_ACC_dataset/S2/squat4_acc.mat
- PPG_ACC_dataset/S2/squat4_ppg.mat
- PPG_ACC_dataset/S2/squat5_acc.mat
- PPG_ACC_dataset/S2/squat5_ppg.mat
- PPG_ACC_dataset/S2/step1_acc.mat
- PPG_ACC_dataset/S2/step1_ppg.mat
- PPG_ACC_dataset/S2/step2_acc.mat
- PPG_ACC_dataset/S2/step2_ppg.mat
- PPG_ACC_dataset/S2/step3_acc.mat
- PPG_ACC_dataset/S2/step3_ppg.mat
- PPG_ACC_dataset/S2/step4_acc.mat
- PPG_ACC_dataset/S2/step4_ppg.mat
- PPG_ACC_dataset/S2/step5_acc.mat
- PPG_ACC_dataset/S2/step5_ppg.mat
- PPG_ACC_dataset/S3/
- PPG_ACC_dataset/S3/rest1_acc.mat
- PPG_ACC_dataset/S3/rest1_ppg.mat
- PPG_ACC_dataset/S3/rest2_acc.mat
- PPG_ACC_dataset/S3/rest2_ppg.mat
- PPG_ACC_dataset/S3/rest3_acc.mat
- PPG_ACC_dataset/S3/rest3_ppg.mat
- PPG_ACC_dataset/S3/rest4_acc.mat
- PPG_ACC_dataset/S3/rest4_ppg.mat
- PPG_ACC_dataset/S3/rest5_acc.mat
- PPG_ACC_dataset/S3/rest5_ppg.mat
- PPG_ACC_dataset/S3/squat1_acc.mat
- PPG_ACC_dataset/S3/squat1_ppg.mat
- PPG_ACC_dataset/S3/squat2_acc.mat
- PPG_ACC_dataset/S3/squat2_ppg.mat
- PPG_ACC_dataset/S3/squat3_acc.mat
- PPG_ACC_dataset/S3/squat3_ppg.mat
- PPG_ACC_dataset/S3/squat4_acc.mat
- PPG_ACC_dataset/S3/squat4_ppg.mat
- PPG_ACC_dataset/S3/squat5_acc.mat
- PPG_ACC_dataset/S3/squat5_ppg.mat
- PPG_ACC_dataset/S3/step1_acc.mat
- PPG_ACC_dataset/S3/step1_ppg.mat
- PPG_ACC_dataset/S3/step2_acc.mat
- PPG_ACC_dataset/S3/step2_ppg.mat
- PPG_ACC_dataset/S3/step3_acc.mat
- PPG_ACC_dataset/S3/step3_ppg.mat
- PPG_ACC_dataset/S3/step4_acc.mat
- PPG_ACC_dataset/S3/step4_ppg.mat
- PPG_ACC_dataset/S3/step5_acc.mat
- PPG_ACC_dataset/S3/step5_ppg.mat
- PPG_ACC_dataset/S4/
- PPG_ACC_dataset/S4/rest1_acc.mat
- PPG_ACC_dataset/S4/rest1_ppg.mat
- PPG_ACC_dataset/S4/rest2_acc.mat
- PPG_ACC_dataset/S4/rest2_ppg.mat
- PPG_ACC_dataset/S4/rest3_acc.mat
- PPG_ACC_dataset/S4/rest3_ppg.mat
- PPG_ACC_dataset/S4/rest4_acc.mat
- PPG_ACC_dataset/S4/rest4_ppg.mat
- PPG_ACC_dataset/S4/rest5_acc.mat
- PPG_ACC_dataset/S4/rest5_ppg.mat
- PPG_ACC_dataset/S4/squat1_acc.mat
- PPG_ACC_dataset/S4/squat1_ppg.mat
- PPG_ACC_dataset/S4/squat2_acc.mat
- PPG_ACC_dataset/S4/squat2_ppg.mat
- PPG_ACC_dataset/S4/squat3_acc.mat
- PPG_ACC_dataset/S4/squat3_ppg.mat
- PPG_ACC_dataset/S4/squat4_acc.mat
- PPG_ACC_dataset/S4/squat4_ppg.mat
- PPG_ACC_dataset/S4/squat5_acc.mat
- PPG_ACC_dataset/S4/squat5_ppg.mat
- PPG_ACC_dataset/S4/step1_acc.mat
- PPG_ACC_dataset/S4/step1_ppg.mat
- PPG_ACC_dataset/S4/step2_acc.mat
- PPG_ACC_dataset/S4/step2_ppg.mat
- PPG_ACC_dataset/S4/step3_acc.mat
- PPG_ACC_dataset/S4/step3_ppg.mat
- PPG_ACC_dataset/S4/step4_acc.mat
- PPG_ACC_dataset/S4/step4_ppg.mat
- PPG_ACC_dataset/S4/step5_acc.mat
- PPG_ACC_dataset/S4/step5_ppg.mat
- PPG_ACC_dataset/S5/
- PPG_ACC_dataset/S5/rest1_acc.mat
- PPG_ACC_dataset/S5/rest1_ppg.mat
- PPG_ACC_dataset/S5/rest2_acc.mat
- PPG_ACC_dataset/S5/rest2_ppg.mat
- PPG_ACC_dataset/S5/rest3_acc.mat
- PPG_ACC_dataset/S5/rest3_ppg.mat
- PPG_ACC_dataset/S5/rest4_acc.mat
- PPG_ACC_dataset/S5/rest4_ppg.mat
- PPG_ACC_dataset/S5/rest5_acc.mat
- PPG_ACC_dataset/S5/rest5_ppg.mat
- PPG_ACC_dataset/S5/squat1_acc.mat
- PPG_ACC_dataset/S5/squat1_ppg.mat
- PPG_ACC_dataset/S5/squat2_acc.mat
- PPG_ACC_dataset/S5/squat2_ppg.mat
- PPG_ACC_dataset/S5/squat3_acc.mat
- PPG_ACC_dataset/S5/squat3_ppg.mat
- PPG_ACC_dataset/S5/squat4_acc.mat
- PPG_ACC_dataset/S5/squat4_ppg.mat
- PPG_ACC_dataset/S5/squat5_acc.mat
- PPG_ACC_dataset/S5/squat5_ppg.mat
- PPG_ACC_dataset/S5/step1_acc.mat
- PPG_ACC_dataset/S5/step1_ppg.mat
- PPG_ACC_dataset/S5/step2_acc.mat
- PPG_ACC_dataset/S5/step2_ppg.mat
- PPG_ACC_dataset/S5/step3_acc.mat
- PPG_ACC_dataset/S5/step3_ppg.mat
- PPG_ACC_dataset/S5/step4_acc.mat
- PPG_ACC_dataset/S5/step4_ppg.mat
- PPG_ACC_dataset/S5/step5_acc.mat
- PPG_ACC_dataset/S5/step5_ppg.mat
- PPG_ACC_dataset/S6/
- PPG_ACC_dataset/S6/rest1_acc.mat
- PPG_ACC_dataset/S6/rest1_ppg.mat
- PPG_ACC_dataset/S6/rest2_acc.mat
- PPG_ACC_dataset/S6/rest2_ppg.mat
- PPG_ACC_dataset/S6/rest3_acc.mat
- PPG_ACC_dataset/S6/rest3_ppg.mat
- PPG_ACC_dataset/S6/rest4_acc.mat
- PPG_ACC_dataset/S6/rest4_ppg.mat
- PPG_ACC_dataset/S6/rest5_acc.mat
- PPG_ACC_dataset/S6/rest5_ppg.mat
- PPG_ACC_dataset/S6/squat1_acc.mat
- PPG_ACC_dataset/S6/squat1_ppg.mat
- PPG_ACC_dataset/S6/squat2_acc.mat
- PPG_ACC_dataset/S6/squat2_ppg.mat
- PPG_ACC_dataset/S6/squat3_acc.mat
- PPG_ACC_dataset/S6/squat3_ppg.mat
- PPG_ACC_dataset/S6/squat4_acc.mat
- PPG_ACC_dataset/S6/squat4_ppg.mat
- PPG_ACC_dataset/S6/squat5_acc.mat
- PPG_ACC_dataset/S6/squat5_ppg.mat
- PPG_ACC_dataset/S6/step1_acc.mat
- PPG_ACC_dataset/S6/step1_ppg.mat
- PPG_ACC_dataset/S6/step2_acc.mat
- PPG_ACC_dataset/S6/step2_ppg.mat
- PPG_ACC_dataset/S6/step3_acc.mat
- PPG_ACC_dataset/S6/step3_ppg.mat
- PPG_ACC_dataset/S6/step4_acc.mat
- PPG_ACC_dataset/S6/step4_ppg.mat
- PPG_ACC_dataset/S6/step5_acc.mat
- PPG_ACC_dataset/S6/step5_ppg.mat
- PPG_ACC_dataset/S7/
- PPG_ACC_dataset/S7/rest1_acc.mat
- PPG_ACC_dataset/S7/rest1_ppg.mat
- PPG_ACC_dataset/S7/rest2_acc.mat
- PPG_ACC_dataset/S7/rest2_ppg.mat
- PPG_ACC_dataset/S7/rest3_acc.mat
- PPG_ACC_dataset/S7/rest3_ppg.mat
- PPG_ACC_dataset/S7/rest4_acc.mat
- PPG_ACC_dataset/S7/rest4_ppg.mat
- PPG_ACC_dataset/S7/rest5_acc.mat
- PPG_ACC_dataset/S7/rest5_ppg.mat
- PPG_ACC_dataset/S7/squat1_acc.mat
- PPG_ACC_dataset/S7/squat1_ppg.mat
- PPG_ACC_dataset/S7/squat2_acc.mat
- PPG_ACC_dataset/S7/squat2_ppg.mat
- PPG_ACC_dataset/S7/squat3_acc.mat
- PPG_ACC_dataset/S7/squat3_ppg.mat
- PPG_ACC_dataset/S7/squat4_acc.mat
- PPG_ACC_dataset/S7/squat4_ppg.mat
- PPG_ACC_dataset/S7/squat5_acc.mat
- PPG_ACC_dataset/S7/squat5_ppg.mat
- PPG_ACC_dataset/S7/step1_acc.mat
- PPG_ACC_dataset/S7/step1_ppg.mat
- PPG_ACC_dataset/S7/step2_acc.mat
- PPG_ACC_dataset/S7/step2_ppg.mat
- PPG_ACC_dataset/S7/step3_acc.mat
- PPG_ACC_dataset/S7/step3_ppg.mat
- PPG_ACC_dataset/S7/step4_acc.mat
- PPG_ACC_dataset/S7/step4_ppg.mat
- PPG_ACC_dataset/S7/step5_acc.mat
- PPG_ACC_dataset/S7/step5_ppg.mat
